# Supplementary material for: Australian native flower colours: Does nectar reward drive bee pollinator flower preferences?
Source: PLoS One. 2020 Jun 11;15(6):e0226469. doi: 10.1371/journal.pone.0226469 (PMC7289428; doi:10.1371/journal.pone.0226469)
Supplement: S1 Appendix — The ‘.csv’ file includes hexagon x and y unit, sucrose amount (microgram) and pollination categorization. (CSV) [file pone.0226469.s001.csv]

Australian native flower colours: does nectar reward drive bee pollinator flower preferences?
Mani Shrestha1*, Jair E Garcia1, Martin Burd2, Adrian G Dyer 1
1 Bio-Inspired Digital Lab (BIDS-Lab), Schools of Media and Communication, RMIT University, Melbourne 3001, Australia
2 School of Biological Sciences, Monash University, Clayton 3800, Australia, Australia
Author for data, collection, curation and management :	mani.shrestha@rmit.edu.au / sh.mani@gmail.com
		Bee colour space
Family	Species name	hex.x	hex.y	microg.sugar	pollinator
Asparagaceae	Arthropodium_milliflorum	0.128	0.2	649	bee
Asparagaceae	Arthropodium_strictum	0.108	0.329	501	bee
Asparagaceae	Thysanotus_tuberosus	-0.115	0.209	893	bee
Asteraceae	Chrysocephalum_apiculatum	0.393	-0.011	4997	bee
Asteraceae	Lagenifera_montana	0.241	0.297	329	bee
Asteraceae	Microseris_sp3	-0.027	-0.364	4549	bee
Campanulaceae	Lobelia_gibbosa	-0.078	0.297	270	bee
Campanulaceae	Lobelia_rhombifolia	0.001	0.282	175	bee
Campanulaceae	Wahlenbergia_gloriosa	0.215	0.311	581	bee
Campanulaceae	Wahlenbergia_gracillis	0.088	0.215	265	bee
Clusiaceae	Hypericum_japonicum	0.142	-0.013	274	bee
Clusiaceae	Hypericum_pygmae	-0.101	-0.145	270	bee
Colchicaceae	Burchardia_umbellata	0.427	0.305	1487	bee
Colchicaceae	Wurmbea_dioica	0.398	0.285	173	bee
Droseraceae	Drosera_peltata	0.224	0.219	240	bee
Droseraceae	Drosera_whittakeri	0.354	0.258	682	bee
Elaeocarpaceae	Tetratheca_sp	0.218	0.382	13	bee
Euphorbiaceae	Poranthera_microphylla	0.273	0.208	93	bee
Fabaceae	Gompholobium_huegelii	-0.007	-0.328	159	bee
Fabaceae	Hardenbergia_violacea	-0.118	0.259	543	bee
Fabaceae	Kennedia_prostrata	-0.06	0.105	3177	bee
Goodeniaceae	Brunonia_australis	0.243	0.341	3366	bee
Goodeniaceae	Goodenia_blackiana	-0.054	-0.337	219	bee
Orchidaceae	Caladenia_carnea	0.288	0.328	295	bee
Orchidaceae	Caladenia_catenata	-0.125	-0.309	484	bee
Orchidaceae	Caladenia_clavigera	-0.001	-0.052	695	bee
Orchidaceae	Caladenia_congesta	0.18	0.343	246	bee
Orchidaceae	Caladenia_gracilis	0.153	0.17	459	bee
Orchidaceae	Caladenia_oenochila	0.085	0.123	948	bee
Orchidaceae	Caladenia_parva	0.291	0.099	624	bee
Orchidaceae	Caladenia_tentaculata	0.154	0.09	906	bee
Orchidaceae	Caladenia_transitoria	0.244	0.112	230	bee
Orchidaceae	Calochilus_gracillimus	-0.184	0.141	383	bee
Orchidaceae	Calochilus_paludosa	0.273	0.074	400	bee
Orchidaceae	Calochilus_robertsonii	0.051	0.115	1407	bee
Orchidaceae	Chiloglottis_valida	0.057	0.106	225	bee
Orchidaceae	Cryptostylis_leptochila	0.126	-0.024	853	bee
Orchidaceae	Cyanicula_caerulea	0.113	0.308	345	bee
Orchidaceae	Dipodium_roseum	0.215	0.105	72	bee
Orchidaceae	Diuris_orientis	-0.067	-0.282	817	bee
Orchidaceae	Diuris_pardina	-0.116	-0.204	1627	bee
Orchidaceae	Eriochilus_cuculatus	0.281	0.223	862	bee
Orchidaceae	Gastrodia_sesamoides	0.29	0.217	141	bee
Orchidaceae	Glossodia_major	0.124	0.311	957	bee
Orchidaceae	Leptoceras_menziesii	0.377	0.059	1458	bee
Orchidaceae	Lyperanthus_suaveolens	0.09	0.051	331	bee
Orchidaceae	Thelymitra_antennifera	0.432	0.06	25	bee
Orchidaceae	Thelymitra_brevifolia	0.083	0.17	244	bee
Orchidaceae	Thelymitra_ixioides	-0.104	0.161	125	bee
Orchidaceae	Thelymitra_media	-0.199	0.211	329	bee
Orchidaceae	Thelymitra_rubra	0.191	0.153	143	bee
Oxalidaceae	Oxalis_perennans	-0.091	-0.311	367	bee
Polygalaceae	Comesperma_volubile	-0.001	0.212	51	bee
Rubiaceae	Asperula_wimmeriana	0.431	0.273	15	bee
Stylidiaceae	Stylidium_graminifolium	0.34	0.266	1116	bee
Violaceae	Viola_hederacea	0.126	0.284	63	bee
Xanthorrhoeaceae	Bulbine_bulbosa	0.041	-0.373	1365	bee
Xanthorrhoeaceae	Dianella_revoluta	-0.206	0.255	1849	bee
Xanthorrhoeaceae	Tricoryne_elatior	-0.024	-0.219	426	bee
Reference used in pollinator categorization
Kuiter R.H.. (2016) Orchid pollinators of Victoria. Aquatic Photographics, Seaford, Victoria, Australia.
Shrestha M., Dyer A.G., Boyd-Gerny S., Wong B.B.M., Burd M. (2013) Shades of red: bird-pollinated flowers target the specific colour discrimination abilities of avian vision. New Phytologist, 198, 301�310. (supplimentary file)
